# Supplementary material for: A method for deducing neck mobility in plesiosaurs, using the exceptionally preserved Nichollssaura borealis
Source: R Soc Open Sci. 2018 Aug 1;5(8):172307. doi: 10.1098/rsos.172307 (PMC6124041; doi:10.1098/rsos.172307)
Supplement: Supplementary Information 1 [file rsos172307supp1.xlsx]

## Sheet: ROMDATA_Nborealis
Radians	PCVMLat	PCVMDors	PCVMVent	MISMLat	MISMDors	MISMVent					Degrees	PCVMLat	PCVMDors	PCVMVent	MISMLat	MISMDors	MISMVent
At-ax to C3	0.280765	0.120922	0.408058	0.235393		0.120858					At-ax to C3	16.0867	6.92833	23.38	13.487		6.92467
C3 to C4	0.412072	0.306538	0.217235	0.194913	0.216944	0					C3 to C4	23.61	17.5633	12.4467	11.1677	12.43
C4 to C5	0.299789	0.204436	0.33419	0.199491							C4 to C5	17.1767	11.7133	19.1477	11.43
C5 to C6	0.148295	0.22154	0.235887	0	0.0603244	0.0768701					C5 to C6	8.49667	12.6933	13.5153		3.45633	4.40433
C6 to C7	0.387405	0.204145	0.257436	0.0623548	0.0813323	0.0758287					C6 to C7	22.1967	11.6967	14.75	3.57267	4.66	4.34467
C7 to C8											C7 to C8
C8 to C9											C8 to C9
C9 to C10	0.314497	0.192044	0.234956	0.0401193	0.113406	0.0699586					C9 to C10	18.0193	11.0033	13.462	2.29867	6.49767	4.00833
C10 to C11	0.255807	0.0821759	0.231157	0.0616567	0.099443	0.137468					C10 to C11	14.6567	4.70833	13.2443	3.53267	5.69767	7.87633
C11 to C12	0.303978	0.120044	0.276856	0.0615752	0.0302058	0.107541					C11 to C12	17.4167	6.878	15.8627	3.528	1.73067	6.16167
C12 to C13	0.0952368	0.125617	0.266616	0.0497012	0.0559553	0.109252					C12 to C13	5.45667	7.19733	15.276	2.84767	3.206	6.25967
C13 to C14	0.288916	0.221069	0.0724253	0.210789	0.12784	0.0483456					C13 to C14	16.5537	12.6663	4.14967	12.0773	7.32467	2.77
C14 to C15	0.285873	0.316254	0.169815	0.141028	0.0528893	0.231279					C14 to C15	16.3793	18.12	9.72967	8.08033	3.03033	13.2513
C15 to C16	0.24615	0.137654	0.217625	0.162886	0.0168366	0.109002					C15 to C16	14.1033	7.887	12.469	9.33267	0.964667	6.24533
C16 to C17	0.136171	0.181427	0.0563276	0.0627795	0.0691383	0.0401717					C16 to C17	7.802	10.395	3.22733	3.597	3.96133	2.30167
C17 to C18	0.172235	0.0780511	0.173346	0.0241146	0.0099891	0.0691849					C17 to C18	9.86833	4.472	9.932	1.38167	0.572333	3.964
C18 to C19	0.164934	0.163706	0.216246	0.061965	0.0323119	0.0439125					C18 to C19	9.45	9.37967	12.39	3.55033	1.85133	2.516
C19 to C20	0.162921	0.167342	0.0872781	0.0866963	0.0495732	0.0268723					C19 to C20	9.33467	9.588	5.00067	4.96733	2.84033	1.53967
C20 to C21	0.157126	0.198444	0.10728	0.08377	0.141354	0.0771785					C20 to C21	9.00267	11.37	6.14667	4.79967	8.099	4.422
C21 to C22	0.143524	0.127816	0.0618079	0.0690452	0.111532	0.103504					C21 to C22	8.22333	7.32333	3.54133	3.956	6.39033	5.93033
C22 to C23	0.11568	0.341084	0.192254	0	0.0575493	0.193801					C22 to C23	6.628	19.5427	11.0153		3.29733	11.104
C23 to C24	0.139708	0.25476	0.133285	0.0384671	0.0895412	0.144397					C23 to C24	8.00467	14.5967	7.63667	2.204	5.13033	8.27333

## Sheet: ROM_Vdumerilii
.	V3DM Lateral	V3DM Dorsal	V3DM Ventral	RMV Lateral	RMV Dorsal	RMV Ventral
At-ax-C2	17.874
C2-C3	22.149	15.0527	13.6293	13.402	30.7017	15.2033
C3-C4	12.2497	12.8707	10.042	26.0067	21.3203	27.7
C4-C5	12.5313	11.5233	22.0037	41.735	23.5797	31.97
C5-C6	15.8033	17.4553	15.8447	29.6953	27.0537	20.0333
C6-C7	23.445	20.006	15.3799	24.941	23.7233	13.9633
C7-C8					13.681

## Sheet: PCVM RAW measurements
	lateral						dorsal						ventral
	measure 1	mesaure 2	measure 3	Stdev	Uncertainty		measure 1	mesaure 2	mesaure 3	StDev	Uncertainty		measure 1	measure 2	measure 3	StDev	Uncertainty
At-ax to C3	16.96	16.32	14.98	1.01041	0.583362		7.452	6.763	6.57	0.463662	0.267695		23.37	23.62	23.15	0.23516	0.135769
C3 to C4	23.51	23.8	23.52	0.164621	0.0950438		17.97	17.27	17.45	0.363501	0.209868		12.55	12.27	12.52	0.153731	0.0887568
C4 to C5	17.34	16.67	17.52	0.447921	0.258607		11.79	11.91	11.44	0.244199	0.140989		19.56	18.747	19.136	0.406626	0.234765
C5 to C6	8.63	8.45	8.41	0.117189	0.0676593		12.79	12.74	12.55	0.126623	0.0731057		13.52	13.29	13.736	0.223037	0.12877
C6 to C7	22.27	22.64	21.68	0.484183	0.279543		11.36	11.86	11.87	0.291605	0.168358		14.55	14.75	14.95	0.2	0.11547
C7 to C8
C8 to C9
C9 to C10	18.26	17.72	18.078	0.274739	0.15862		11.19	10.76	11.06	0.22053	0.127323		13.107	13.616	13.663	0.308336	0.178018
C10 to C11	15.33	14.31	14.33	0.58321	0.336716		4.7	4.72	4.705	0.0104083	0.00600925		13.27	13.956	12.507	0.724841	0.418487
C11 to C12	17.37	17.45	17.43	0.0416333	0.024037		6.922	6.749	6.963	0.113583	0.0655769		15.82	16.129	15.639	0.247771	0.14305
C12 to C13	5.412	5.566	5.392	0.095212	0.0549707		7.49	6.69	7.412	0.441091	0.254664		15.506	15.361	14.961	0.282268	0.162967
C13 to C14	16.715	16.725	16.221	0.288141	0.166358		12.637	12.746	12.616	0.0697878	0.040292		3.96	4.2	4.289	0.170177	0.0982519
C14 to C15*	16.196	16.882	16.06	0.440601	0.254381		18.599	18.04	17.721	0.444433	0.256594		9.677	9.895	9.617	0.146292	0.0844617
C15 to C16	14.05	14.15	14.11	0.0503322	0.0290593		7.966	7.54	8.155	0.315019	0.181876		12.794	12.498	12.115	0.340428	0.196546
C16 to C17	8.06	7.744	7.602	0.234444	0.135356		10.605	10.305	10.275	0.182483	0.105357		3.29	3.3	3.092	0.117309	0.0677282
C17 to C18	9.885	9.75	9.97	0.110943	0.0640529		4.417	4.541	4.458	0.0631744	0.0364737		9.43	10.034	10.332	0.459569	0.265332
C18 to C19	9.29	9.33	9.73	0.243311	0.140475		9.001	10.145	8.993	0.66281	0.382674		12.34	12.44	12.39	0.05	0.0288675
C19 to C20	9.39	9.44	9.174	0.141369	0.0816197		10.244	9.124	9.396	0.584164	0.337267		4.65	4.749	5.603	0.523979	0.30252
C20 to C21	9.496	8.99	8.522	0.487124	0.281241		11.48	11.24	11.39	0.121244	0.07		6.313	5.783	6.344	0.315326	0.182053
C21 to C22	8.23	8.19	8.25	0.0305505	0.0176383		7.44	7.26	7.27	0.10116	0.0584047		3.557	3.481	3.586	0.0542248	0.0313067
C22 to C23	6.721	6.458	6.705	0.147442	0.0851254		20.088	19.141	19.399	0.489574	0.282655		11.059	10.807	11.18	0.190295	0.109867
C23 to C24	7.9	7.866	8.248	0.211417	0.122062		14.23	14.76	14.8	0.318172	0.183697		7.46	8.02	7.43	0.332315	0.191862

## Sheet: MISM RAW measurements
	lateral							dorsal						ventral
	measure 1	mesaure 2	measure 3	StDev	Uncertainty			measure 1	mesaure 2	mesaure 3	StDev	Uncertainty		measure 1	measure 2	measure 3	StDev	Uncertainty
At-ax to C3	13.215	13.314	13.932	0.388547	0.224328		At-ax to C3	-	-	-				6.486	7.02	7.268	0.399621	0.230722
C3 to C4	11.038	11.309	11.156	0.135876	0.0784481		C3 to C4	12.36	12.46	12.47	0.0608276	0.0351188		0	0	0	0	0
C4 to C5	11.22	11.44	11.63	0.205183	0.118462		C4 to C5
C5 to C6	0	0	0	0	0		C5 to C6	3.343	3.46	3.566	0.111545	0.0644007		4.435	4.321	4.457	0.0730023	0.0421479
C6 to C7	3.64	3.427	3.651	0.126271	0.0729025		C6 to C7	4.12	4.87	4.99	0.471487	0.272213		4.438	4.18	4.416	0.143029	0.0825779
C7 to C8							C7 to C8
C8 to C9							C8 to C9
C9 to C10	2.46	2.44	1.996	0.262308	0.151443		C9 to C10	6.376	6.327	6.79	0.254351	0.14685		3.914	4.095	4.016	0.0907432	0.0523906
C10 to C11	3.506	3.521	3.571	0.0340343	0.0196497		C10 to C11	5.453	5.901	5.739	0.226842	0.130967		8.028	7.737	7.864	0.145892	0.0842305
C11 to C12	3.23	3.649	3.705	0.25959	0.149874		C11 to C12	2.004	1.294	1.894	0.382143	0.22063		6.071	6.346	6.068	0.159644	0.0921707
C12 to C13	3.089	2.793	2.661	0.219174	0.12654		C12 to C13	3.102	3.32	3.196	0.109343	0.0631295		6.033	6.192	6.554	0.26701	0.154158
C13 to C14	12.043	11.922	12.267	0.175044	0.101062		C13 to C14	7.134	7.547	7.293	0.208313	0.12027		2.661	3.118	2.531	0.308307	0.178001
C14 to C15	7.745	8.089	8.407	0.331085	0.191152		C14 to C15	3.144	2.983	2.964	0.0988956	0.0570974		13.172	13.243	13.339	0.0838113	0.0483885
C15 to C16	9.499	9.485	9.014	0.276062	0.159385		C15 to C16	1.082	0.896	0.916	0.102105	0.0589501		6.146	6.638	5.952	0.353623	0.204164
C16 to C17	3.666	3.514	3.611	0.076961	0.0444335		C16 to C17	3.4	4.187	4.297	0.48923	0.282457		2.552	2.227	2.126	0.222599	0.128518
C17 to C18	1.327	1.362	1.456	0.0667108	0.0385155		C17 to C18	0.447	0.692	0.578	0.122598	0.0707821		3.871	3.816	4.205	0.210516	0.121541
C18 to C19	3.353	3.674	3.624	0.172715	0.0997168		C18 to C19	1.725	1.958	1.871	0.117738	0.0679763		2.497	2.502	2.549	0.028688	0.016563
C19 to C20	4.809	5.076	5.017	0.140258	0.080978		C19 to C20	2.986	2.95	2.585	0.221857	0.128089		1.481	1.564	1.574	0.0510523	0.029475
C20 to C21	4.642	4.85	4.907	0.139486	0.0805323		C20 to C21	7.947	8.224	8.126	0.14046	0.0810946		4.072	4.332	4.862	0.402616	0.232451
C21 to C22	3.431	4.733	3.704	0.686607	0.396413		C21 to C22	6.375	6.716	6.08	0.318277	0.183757		5.871	6.16	5.76	0.206495	0.11922
C22 to C23	0	0	0	0	0		C22 to C23	3.113	3.619	3.16	0.279561	0.161405		11.27	11.189	10.853	0.221113	0.12766
C23 to C24	2.116	2.229	2.267	0.078543	0.0453468		C23 to C24	5.123	5.101	5.167	0.0336056	0.0194022		8.081	8.35	8.389	0.167703	0.0968234

## Sheet: V3DM RAW measurements
	lateral						dorsal						ventral
	measure 1	mesaure 2	measure 3	Stdev	Uncertainty		measure 1	mesaure 2	mesaure 3	Stdev	Uncertainty		measure 1	measure 2	measure 3	StDev	Uncertainty
at to ax	17.42	18.063	18.139	0.395008	0.228058		-	-	-
at-ax to C3	22.25	22.129	22.068	0.0926337	0.0534821		14.73	15.237	15.191	0.280382	0.161879		13.808	13.633	13.447	0.180528	0.104228
C3 to C4	12.143	12.479	12.127	0.19877	0.11476		12.817	12.909	12.886	0.0478783	0.0276426		10.012	9.92	10.194	0.139442	0.0805067
C4 to C5	12.28	12.691	12.623	0.220301	0.127191		11.827	11.45	11.293	0.274449	0.158453		21.305	22.58	22.126	0.646243	0.373109
C5 to C6	15.75	15.672	15.988	0.164613	0.0950392		17.526	17.773	17.067	0.358266	0.206845		15.857	15.463	16.214	0.375652	0.216883
C6 to C7	23.199	23.351	23.785	0.304099	0.175571		19.89	19.96	20.168	0.144596	0.0834825		1.36				0
C7 to C8
C8 to C9

## Sheet: RMV RAW measurements
	lateral						dorsal						ventral
	measure 1	mesaure 2	measure 3	Stdev	Uncertainty		measure 1	mesaure 2	mesaure 3	StDev	Uncertainty		measure 1	measure 2	measure 3	Stdev	Uncertainty
at to ax
at-ax to C3	13.506	13.53	13.17	0.201276	0.116207		30.32	30.715	31.07	0.375178	0.216609		14.62	14.37	16.62	1.23322	0.712
C3 to C4	29.79	28.69	19.54	5.62724	3.24889		21.904	20.825	21.232	0.544897	0.314596		27.32	28.39	27.39	0.598582	0.345591
C4 to C5	40.811	42.397	41.997	0.824822	0.476211		23.262	24.075	23.402	0.434645	0.250942		31.53	32.19	32.19	0.381051	0.22
C5 to C6	30.22	29.646	29.22	0.501822	0.289727		26.452	27.917	26.792	0.766752	0.442684		19.23	19.28	21.59	1.34834	0.778467
C6 to C7	25.256	24.54	25.027	0.365665	0.211117		23.847	23.547	23.776	0.156781	0.0905176		14.03	14.62	13.24	0.692411	0.399764
C7 to C8							13.234	13.642	14.167	0.467721	0.270039
